# Supplementary material for: Formation of iron oxide-apatite deposits triggered by magmatic assimilation of evaporitic sulfate
Source: Nat Commun. 2026 Jul 7;17:5930. doi: 10.1038/s41467-026-75189-0 (PMC13342607; doi:10.1038/s41467-026-75189-0)
Supplement: Supplementary file 2 — Supplementary Data 1 [file 41467_2026_75189_MOESM2_ESM.xlsx]

## Sheet: Table S1
Supplementary Data 1: Triple oxygen isotope compositions of iron oxide apatite deposits and associated rocks1
Sample-ID	Deposit	Location	Phase	δ17O [‰]	δ18O [‰]	Δ'17O [ppm]	Description2
Magnetite-apatite deposits
Kiruna
Kiruna-1	Kiirunavaara	Museum collection TU Clausthal	Mt	0.666921	1.78508	-274.984	Massive Mt-Ap orea
Kiruna-2	Kiirunavaara	Museum collection TU Clausthal	Mt	0.801789	2.06516	-287.812	Massive Mt-Ap orea
Kiruna-3	Kiirunavaara	Museum collection TU Clausthal	Mt	-0.190182	0.0989409	-242.439	Massive Mt-Ap orea
PG-531	Kiirunavaara	Map in Nyström and Henríquez (1994)	Mt	0.110442	0.796226	-309.805	Mt ore with Ap, apparent crossbeddingb
PG-K8	Kiirunavaara	Map in Nyström and Henríquez (1994)	Mt	0.321816	1.28696	-357.315	Skeleton oreb
PG-37:6	Kiirunavaara	Map in Nyström and Henríquez (1994)	Mt	0.0715385	0.737519	-317.731	Skeleton oreb
HjL1	Kiirunavaara	Map in Nyström and Henríquez (1994)	Mt	0.300957	1.11867	-289.414	Columnar Mtb
KUJ-3	Kiirunavaara	Map in Nyström and Henríquez (1994)	Mt	0.276113	1.19135	-352.586	Columnar Mtb
PG-618	Kiirunavaara	Map in Nyström and Henríquez (1994)	Mt	-0.301191	0.0718375	-339.165	Mt-banded Ap rockb
K-Mt-1079 /437	Kiirunavaara	Level 1079, crosscut 437	Mt	0.147804	0.828222	-289.327	Massive Mt orec
K-Mt-1079 / 303	Kiirunavaara	Level 1079, crosscut 303	Mt	0.416266	1.28659	-262.702	Massive Mt orec
B/L in KVJ 12/935 cc126.2	Kiirunavaara	Level 935, crosscut 126.2	Mt	0.126243	0.686113	-235.908	Finely laminated Mt-Ap ore
K-MI-1 (Ki-Mt-1)	Kiirunavaara	Level 907, crosscut 75	Mt	-0.1205	0.309187	-283.733	Massive, Mt-dominated ore with fine-grained Ap and minor cpxc
K-MI-1 (Ki-Mt-1)	Kiirunavaara	Level 907, crosscut 75	Ap	3.90963	7.93032	-285.196	Massive, Mt-dominated ore with fine-grained Ap and minor cpxc
K-MI-2a (Ki-mt-2a)	Kiirunavaara	Level 1079, crosscut 251	Mt	-0.220326	0.0427712	-242.933	Fine-grained, massive Mtc
Kir-8	Kiirunavaara	Museum collection TU Clausthal	Ap	3.70295	7.62195	-328.28	Massive Mt-Ap ore
K-RG-8	Rektorsgruvan (PG)	753160/1493773	Mt	0.272013	0.839523	-171.107	Mt-Ap ore with Carb-Qtz vein
K-RG-4	Rektorsgruvan (PG)	753159/1493823	Hm	-0.599825	-0.798996	-177.966	Hm ore with Carb-Ap vein
K-RG-4	Rektorsgruvan (PG)	753159/1493823	Ap	3.69384	7.28888	-161.489	Hm ore with Carb-Ap vein
K-Mt-4	Mertainen	751333/1727863	Mt	0.301915	1.26076	-363.393	Massive Mt orec
K-Mt-3	Mertainen	751333/1727863	Mt	0.323052	1.29055	-357.97	Massive, medium-grained Mtc
K-Ap-Mt.v-Nv-1	Nukutusvaara (PG)	753445/1503673	Mt	-0.0695055	0.2205	-185.919	Mt vein within Ap-rich rock
K-Ap-Mt.v-Nv-1	Nukutusvaara (PG)	753445/1503673	Ap	3.7139	7.34488	-171.076	Fine-grained Mt-Ap ore with Ap vein
K-Mt-Ap-Br	Nukutusvaara (PG)	753444/1503833	Mt	0.514866	1.34834	-196.711	Mt-Ap "breccia"
LVA-FW-2	Luossavaara	753210/1488873	Mt	0.277613	1.02004	-260.732	Mt with Carb-Ap veins, minor Qtz-Hm veinsc
K-LVA-3	Luossavaara	753218/1489803	Mt	0.240094	1.0194	-297.902	Mt ore with Ap veinc
K-LVA-3	Luossavaara	753218/1489803	Ap	4.77891	9.31229	-149.366	Mt ore with Ap veinc
Malmberget
Gällivare-1	Malmberget	Museum collection TU Clausthal	Mt	0.186563	0.465138	-58.99	Massive Mt-Ap ore
ViRi001-DPK-20334	Malmberget	ViRi ore body	Mt	0.932891	1.95386	-98.1743	Massive Mt ore
FA001-DXT-20021	Malmberget	Fabian-Kapten ore body	Mt	0.714518	1.62217	-141.547	Massive Mt ore with Ap bandingd
FA006-DXT-20021	Malmberget	Fabian-Kapten ore body	Mt	0.739026	1.66449	-139.367	Massive Mt ored
Grängesberg Mining District
KES090068	Grängesberg	Drill core 7174	Mt	0.165384	0.399857	-45.7118	Massive Mt orec,d
KES090012	Grängesberg	Drill core 6904	Mt	1.3459	2.6385	-46.2994	Massive Mt orec,d
KES090030	Grängesberg	Drill core 6904	Mt	0.139405	0.366469	-54.065	Silicate-spotted massive Mt orec,d
KES090034	Grängesberg	Drill core 6904	Mt	0.492462	1.02234	-47.1773	Coarse-grained Ap-spotted massive Mt orec,d
KES103011	Grängesberg	Drill core 5754	Mt	-0.654562	-1.10611	-70.4268	Mt-dominated massive orec,d
Southeast Missouri
PN01	Pilot Knob	CSIC-UCM collection	Hm	0.111479	0.340004	-68.0188	Stratabound subaerial hematite-rich ore
PR07	Pea Ridge	CSIC-UCM collection	Mt	2.4347	4.99547	-199.299	Mt-Ap rock
IM02	Iron Mountain (Mo)	CSIC-UCM collection	Mt	0.373462	1.35542	-341.786	Mt-Adr rock
Adirondacks
HL1	High Ledge Mine	CSIC-UCM collection	Mt	2.7625	5.37028	-69.2348	Mt-Ap rock
SKI1	Skiff Mine	CSIC-UCM collection	Mt	1.67185	3.34394	-92.2067	Mt-Ap rock
Table S-1 continues on the next page
Table S-1 Triple oxygen isotope compositions of magnetite-apatite deposits (continued)
Sample-ID	Deposit		Phase	δ17O [‰]	δ18O [‰]	Δ'17O [ppm]
Vergenoeg
VG02	Vergenoeg	CSIC-UCM collection	Mt	-1.45043	-2.48475	-137.907	Mt-Fl rock
VG03	Vergenoeg	CSIC-UCM collection	Mt	-0.425618	-0.686648	-63.0337	Mt-Fl rock
Chilean Iron Belt
ALG-21	Algarrobo	Map in Nyström and Henríquez (1994)	Mt	0.921858	1.85791	-58.6341	Columnar Mtb
ROM-60	Romeral	Map in Nyström and Henríquez (1994)	Mt	0.920356	1.85488	-58.5389	Massive oreb
CIM-9	Cerro Imán	Map in Nyström and Henríquez (1994)	Mt	0.912311	1.828	-52.4092	Columnar Mtb
CMN-13a	Carmen	Map in Nyström and Henríquez (1994)	Mt	1.00757	2.07413	-86.9441	Ore brecciab
CMN-13b	Carmen	Map in Nyström and Henríquez (1994)	Mt	1.00844	2.05767	-77.4018	Ore brecciab
DOR-2	El Dorado	Map in Nyström and Henríquez (1994)	Mt	0.349861	0.771423	-57.3549	Columnar Mt in Ap-banded oreb
Cerro del Mercado
CM06	Cerro de Mercado	Collection Museum der Natur - Hamburg	Mt	3.28081	6.39873	-92.3262	Massive Mt ore
El Laco
El-Laco_GZG	Unknown	Map in Nyström and Henríquez (1994)	Mt	1.00379	2.00828	-56.0209	Massive Mt oreb
FHL-109	Cristales Grandes	Map in Nyström and Henríquez (1994)	Mt	1.80702	3.53126	-55.8308	Spherulitic oreb
FHL-113	Cristales Grandes	Map in Nyström and Henríquez (1994)	Mt	1.95851	3.81554	-54.1748	Cp-rich oreb
EJ-LS-11-1	Laco Sur	Map in Nyström and Henríquez (1994)	Mt	1.46591	2.90302	-65.7328	Massive Mt oreb
EL-CG	Cristales Grandes	Map in Nyström and Henríquez (1994)	Ap	4.60775	8.83226	-66.2709	Massive Mt ore
FHL-126	San Vicente Bajo	Map in Nyström and Henríquez (1994)	Ap	4.52024	8.70809	-87.8171	Ap-rich ore (vug)b
Replicate				4.44218	8.54303	-78.3815
Other types of magnetite deposits and nelsonite
Salobo-1	Salobo (IOCG)	Museum collection TU Clausthal	Mgt	0.765336	1.53369	-44.7459	Mt-Cp ore
Salobo-2	Salobo (IOCG)	Museum collection TU Clausthal	Mgt	0.643433	1.30324	-44.8843	Mt-Cp ore
Sossego-TUCl-1	Sossego (IOCG)	Museum collection TU Clausthal	Mgt	-0.00547386	0.0970983	-56.7418	Mt-Cp ore
Grasberg-1	Grasberg (PCG)	Open pit	Mgt	1.19264	2.3644	-56.4729	Mt-Cp ore
BAN-1	Bandurrias (SedEx)	Map in Nyström and Henríquez (1994)	Mgt	2.88215	5.60552	-81.7069	Massive recrystallised Mt oreb
BAN-3	Bandurrias (SedEx)	Map in Nyström and Henríquez (1994)	Mgt	2.7106	5.26601	-73.5224	Carb-banded Mt oreb
PL01	Port Leyden (NN)	CSIC-UCM collection	Mgt	2.90316	5.63828	-78.0567	Nelsonite
1Sample compositions are expressed relative to San Carlos olivine with Δ'17O = -51.8 ppm and δ18O = 5.33 ‰, where Δ'17O = 1000[ln(δ17O/1000+1) - 0.528 x (1000ln(δ18O/1000+1)]. Mt = magnetite, Ap = apatite, Hm = hematite Cp = Chalcopyrite; Qtz = Quartz; Carb = Carbonate; IOCG = iron oxide copper gold, PCG = porphyry copper gold, SedEx = sedimentary exhalative, NN = nelsonite. Measurement precision…
