# Supplementary material for: Formation of iron oxide-apatite deposits triggered by magmatic assimilation of evaporitic sulfate
Source: Nat Commun. 2026 Jul 7;17:5930. doi: 10.1038/s41467-026-75189-0 (PMC13342607; doi:10.1038/s41467-026-75189-0)
Supplement: Supplementary file 3 — Supplementary Data 2 [file 41467_2026_75189_MOESM3_ESM.xlsx]

## Sheet: Table S2
Supplementary Data 2: Triple oxygen isotope compositions of magnetic and non-magnetic separates from magmatic rocks associated with the Kiruna IOA deposits1
				Non-magnetic				Magnetic				λ-value
Sample-ID	Mine	Location	Rock type	δ17O [‰]	δ18O [‰]	Δ'17O [ppm]		δ17O [‰]	δ18O [‰]	Δ'17O [ppm]
6481	Kiirunavaara	Core 6481, 171.70 m	Nodular porphyry	3.37846	6.6923	-148.997		0.592506	1.2305	-56.9743		0.511085
Z768	Kiirunavaara	Level 768	Magnetite-syenite porphyry	3.58652	7.1587	-186.229		-0.191871	0.283	-341.292		0.550636
V54/2436	Kiirunavaara (Konsuln)	Road 54, Z436	Magnetite-syenite porphyry	3.63136	7.1033	-112.505		0.431225	1.0799	-138.748		0.532375
MER	Mertainen	751316/1727842	Nodular porphyry	3.85783	7.7119	-205.852		0.558472	1.4005	-180.63		0.523986
Luo5	Luossavaara	753159/1487852	Nodular porphyry	4.64902	9.0974	-143.46		0.593258	1.6571	-281.143		0.546604
MSP1a	Luossavaara	753389/1497062	Magnetite-syenite porphyry	3.70736	7.1524	-62.5241		0.486019	1.0017	-42.7321		0.524769
1Measurement precisions (1 S.D.) are 0.1 ‰ and 7 ppm for δ18O and Δ'17O values, respectively. 2Approximate coordinates in SWEREF99 20 15.
