# Supplementary material for: Formation of iron oxide-apatite deposits triggered by magmatic assimilation of evaporitic sulfate
Source: Nat Commun. 2026 Jul 7;17:5930. doi: 10.1038/s41467-026-75189-0 (PMC13342607; doi:10.1038/s41467-026-75189-0)
Supplement: Supplementary file 4 — Supplementary Data 3 [file 41467_2026_75189_MOESM4_ESM.xlsx]

## Sheet: Apatite EMPA
Supplementary Data 3: Electron microprobe analyses of apatite in IOA rocks from Kiruna1
Sample	Na2O	F	CaO	P2O5	SO3	Cl	K2O	La2O3	Ce2O3	Pr2O3	Nd2O3	Sm2O3	MgO	SiO2	Y2O3	Al2O3	FeO	MnO	TiO2	Total
RG-4 (Rektorsgruvan)
RG-4_01	0.1521	3.63	55.5	42.46	0.1504	0.03	<0.014	0.1088	0.3736	<0.060	0.0849	0.0938	0.0169	0.1354	0.0726	<0.020	0.4233	<0.024	<0.027	103.232
RG-4_02	0.0778	4.11	55.7	43.12	0.2043	0.0288	<0.014	<0.051	0.2105	<0.060	<0.085	<0.086	<0.012	0.1146	0.0537	<0.021	1.0471	<0.022	<0.026	104.667
RG-4_03	0.1445	3.96	55.39	41.92	0.3443	0.0412	<0.014	0.2375	0.3458	<0.061	0.1511	<0.085	0.0212	0.1438	0.0315	<0.019	0.2696	<0.024	<0.027	103
RG-4_04	0.1302	4.38	55.43	41.94	0.2802	0.0364	<0.013	0.1993	0.2622	0.117	0.1116	<0.091	0.0253	0.1699	<0.033	<0.019	0.629	<0.023	0.0426	103.754
RG-4_05	<0.027	4.25	56.18	42.54	<0.015	0.0227	<0.014	<0.049	<0.044	<0.058	<0.083	<0.092	<0.011	0.0178	<0.032	<0.020	0.4643	<0.023	<0.026	103.475
RG-4_06	0.0999	4.2	55.43	42.42	0.2759	0.0283	<0.014	0.1586	0.2184	<0.060	<0.084	<0.087	<0.011	0.1445	<0.032	<0.020	0.337	0.0554	<0.027	103.368
RG-4_07	0.0881	3.77	55.43	42.31	0.2011	0.0265	<0.013	0.0781	0.1859	<0.058	<0.080	<0.087	<0.012	0.0862	<0.032	<0.019	0.4422	<0.023	<0.027	102.618
RG-4_08	<0.029	3.73	56.2	42.7	0.0427	0.0195	<0.014	<0.052	<0.045	<0.061	<0.083	<0.085	<0.011	<0.014	<0.032	<0.019	0.2817	<0.023	<0.027	102.974
RG-4_09	0.0418	3.62	56.2	42.79	0.1379	0.0393	<0.014	0.0952	0.0978	<0.060	<0.078	<0.087	<0.012	0.0687	<0.032	<0.021	0.6458	<0.023	<0.026	103.737
RG-4_10	0.1033	4.17	55.81	42.57	0.2554	0.0175	<0.014	0.0643	0.099	<0.061	<0.081	0.1073	<0.012	0.0426	<0.032	<0.020	0.1273	0.0273	<0.026	103.394
RG-4_11	0.1172	4.29	55.78	42.59	0.2539	0.0339	<0.014	0.0825	0.2702	<0.060	<0.084	<0.089	<0.012	0.1618	<0.032	<0.020	0.1868	<0.023	<0.027	103.766
RG-4_12	0.1706	3.93	55.51	42.16	0.2872	0.0269	<0.014	0.1511	0.3131	<0.060	0.1645	<0.087	<0.011	0.1613	0.0615	<0.020	0.3236	0.0316	<0.028	103.291
RG-4_13	0.1264	4.36	55.54	42.45	0.2047	0.0291	<0.014	0.0565	0.2628	<0.060	0.1365	<0.088	<0.011	0.1192	0.0693	<0.020	0.292	0.023	<0.027	103.67
RG-4_14	0.0551	3.87	55.61	42.64	0.1505	0.0222	<0.014	0.0962	0.1924	<0.060	<0.083	<0.088	<0.012	0.0908	0.0378	<0.019	0.6947	0.0243	<0.026	103.484
RG-4_15	0.1871	4.04	55.31	42.07	0.2402	0.0388	<0.014	0.1195	0.3341	<0.061	0.2109	<0.090	0.0143	0.1838	0.0969	<0.020	0.4436	<0.023	<0.027	103.289
RG-4_16	0.046	4.02	56.25	43.05	0.0588	0.024	<0.014	0.0495	0.0825	<0.060	<0.084	<0.090	<0.012	0.0324	<0.032	<0.020	0.6632	<0.023	<0.026	104.276
RG-4_17	0.1013	4.05	55.89	42.34	0.1352	0.026	<0.014	0.1312	0.2038	<0.061	0.1182	<0.088	<0.011	0.104	0.045	<0.020	0.257	<0.023	<0.026	103.402
RG-4_18	0.0326	3.46	56.4	42.69	0.1127	0.0159	<0.014	<0.050	0.0801	<0.060	<0.082	<0.085	<0.011	0.0618	<0.032	<0.020	0.4723	<0.023	<0.026	103.325
RG-4_19	0.0754	4.35	55.3	42.67	0.1577	0.0236	<0.014	0.0622	0.202	<0.060	<0.086	<0.087	<0.011	0.1009	0.046	<0.019	0.8634	<0.023	<0.026	103.851
RG-4_20	<0.025	4.5	55.88	42.63	0.0272	0.0188	<0.014	<0.052	0.0606	0.0655	0.0821	<0.087	<0.011	0.0173	<0.033	<0.019	0.4006	<0.023	<0.026	103.682
K-Ap-Mt.v-Nv-1 (Nukutusvaara, vein apatite)
K-Ap-Mt.v-Nv-1_bigApt_01	0.067	3.98	55.85	42.76	0.1131	0.0199	<0.014	0.0695	0.1493	<0.061	0.1278	<0.087	<0.012	0.0928	<0.033	<0.020	<0.023	<0.023	<0.027	103.229
K-Ap-Mt.v-Nv-1_bigApt_02	0.0633	4.34	55.97	42.48	0.0742	0.0193	<0.014	0.0628	0.1085	<0.060	<0.080	<0.088	<0.012	0.0669	<0.033	<0.019	<0.022	0.0342	<0.027	103.219
K-Ap-Mt.v-Nv-1_bigApt_03	0.0982	4.19	55.74	42.41	0.0983	0.0279	0.0157	0.0566	0.1588	0.0818	0.1553	<0.088	<0.011	0.0752	<0.033	<0.020	<0.023	<0.024	<0.026	103.108
K-Ap-Mt.v-Nv-1_bigApt_04	0.1187	3.59	55.65	42.33	0.2048	0.0229	<0.014	0.1154	0.1603	<0.060	0.096	<0.087	0.0126	0.1377	0.0555	<0.021	0.023	0.0264	<0.026	102.543
K-Ap-Mt.v-Nv-1_bigApt_05	0.1067	4.04	55.54	42.37	0.2418	0.0224	<0.014	0.0888	0.1947	<0.062	0.0912	<0.088	<0.012	0.1061	0.0748	<0.019	0.0417	<0.023	<0.027	102.918
K-Ap-Mt.v-Nv-1_bigApt_06	0.1838	4.24	55.31	42.07	0.2347	0.0321	<0.014	0.1167	0.4343	<0.061	0.2244	<0.089	0.0231	0.1711	0.0938	<0.019	<0.023	<0.023	<0.026	103.134
K-Ap-Mt.v-Nv-1_bigApt_07	0.0319	4.38	55.95	42.62	0.0882	0.0206	<0.014	<0.049	0.1086	<0.059	<0.082	<0.086	0.0109	0.0767	0.0474	<0.019	<0.023	0.0241	<0.025	103.358
K-Ap-Mt.v-Nv-1_bigApt_08	0.0641	4.46	55.54	42.27	0.1536	0.0199	<0.014	0.0719	0.1661	<0.060	<0.083	<0.088	<0.011	0.0963	0.0505	<0.019	0.0272	0.0342	<0.027	102.954
K-Ap-Mt.v-Nv-1_bigApt_09	0.1057	3.82	55.63	42.51	0.1925	0.0224	<0.014	0.1438	0.2332	<0.059	0.1762	<0.086	<0.011	0.1312	0.0516	<0.021	0.0288	<0.023	<0.025	103.045
K-Ap-Mt.v-Nv-1_bigApt_10	0.103	4.21	55.52	42.29	0.1363	0.0257	<0.014	0.0648	0.2149	<0.059	<0.080	<0.085	<0.011	0.1058	0.0479	<0.021	0.0293	<0.023	<0.026	102.748
K-Ap-Mt.v-Nv-1, (Nukutusvaara, fine-grained apatite)
K-Ap-Mt.v-Nv-1_AptinMt_01	<0.026	2.74	56.66	42.06	0.0344	0.0163	<0.014	<0.046	0.0563	0.0578	<0.081	<0.085	<0.012	<0.014	<0.033	<0.020	1.76	<0.023	0.0656	103.45
K-Ap-Mt.v-Nv-1_AptinMt_02	<0.027	2.51	55.97	42.24	0.0425	0.0184	<0.014	<0.048	<0.044	<0.059	<0.083	<0.087	<0.012	0.0256	<0.032	<0.021	1.71	<0.024	0.055	102.572
K-Ap-Mt.v-Nv-1_AptinMt_03	<0.027	2.43	56.49	42.68	0.0204	0.0142	<0.015	<0.049	<0.047	<0.062	<0.077	<0.084	<0.012	0.0186	<0.031	<0.019	1.4	<0.024	<0.028	103.053
K-Ap-Mt.v-Nv-1_AptinMt_04	<0.027	2.78	56.36	42.39	0.0224	0.0159	<0.014	<0.045	<0.045	<0.058	<0.077	0.098	<0.012	<0.014	<0.033	<0.019	1.45	<0.024	<0.027	103.116
K-Ap-Mt.v-Nv-1_AptinMt_05	<0.026	1.64	57.15	42.25	<0.015	0.011	<0.013	<0.053	<0.045	<0.058	<0.083	<0.084	<0.012	<0.014	<0.033	<0.020	1.62	<0.022	0.0588	102.73
K-Ap-Mt.v-Nv-1_AptinMt_06	0.026	1.74	56.66	42.79	<0.015	0.0139	<0.014	<0.052	<0.048	<0.059	<0.076	<0.088	<0.012	<0.014	<0.033	<0.019	1.89	<0.023	0.0567	103.177
K-Ap-Mt.v-Nv-1_AptinMt_07	<0.025	1.49	57.25	43.01	0.0305	0.0149	<0.013	<0.051	<0.045	<0.057	<0.076	<0.080	<0.012	0.0204	<0.032	<0.020	1.47	<0.022	<0.039	103.286
K-Ap-Mt.v-Nv-1_AptinMt_08	<0.028	1.34	56.5	42.75	0.1117	0.0195	<0.014	<0.051	0.1382	<0.058	0.0816	<0.086	<0.012	0.0861	0.07	<0.020	1.91	0.0499	0.0654	103.122
K-Ap-Mt.v-Nv-1_AptinMt_09	<0.024	3.55	55.52	41.05	0.0233	0.0097	<0.014	<0.050	<0.046	<0.060	0.0877	<0.085	<0.011	<0.013	<0.031	<0.018	1.7	<0.023	0.0774	102.018
K-Ap-Mt.v-Nv-1_AptinMt_10	0.0986	2.41	55.97	39.88	0.1619	0.0141	<0.013	0.0926	0.2183	0.0706	0.2185	<0.088	0.0196	0.1276	0.0815	<0.017	0.8959	<0.024	<0.026	100.259
Ki-Mt-1 (Kiirunavaara)
Ki-Mt-1_01	0.2201	3.52	55.05	42.24	0.3026	0.1469	<0.014	0.2199	0.3705	<0.060	0.2248	<0.086	0.0191	0.0891	0.0595	<0.019	0.2566	<0.024	<0.026	102.719
Ki-Mt-1_02	0.2255	3.33	55.49	42.02	0.4022	0.1376	<0.015	0.1037	0.2882	0.0622	0.189	<0.088	<0.011	0.1131	0.0534	<0.020	0.3587	<0.023	<0.026	102.774
Ki-Mt-1_03	0.0887	4.08	55.81	42	0.1739	0.0946	<0.014	0.0598	0.1716	<0.060	<0.083	<0.089	0.0388	0.1469	0.0701	<0.020	0.106	<0.023	<0.026	102.84
Ki-Mt-1_04	0.1799	3.54	54.96	42.09	0.2525	0.1523	<0.014	0.129	0.3744	0.0781	<0.084	<0.088	0.0344	0.0873	0.0657	<0.021	0.3754	<0.023	<0.026	102.319
Ki-Mt-1_05	0.1492	3.54	55.25	42.43	0.2793	0.0818	<0.014	0.088	0.1669	0.0783	0.1614	<0.087	<0.012	0.0962	0.0718	<0.019	0.5068	0.0418	<0.026	102.941
Ki-Mt-1_06	0.139	3.86	55.39	41.85	0.1924	0.0828	<0.014	0.1545	0.2943	0.0592	0.1675	<0.089	<0.012	0.0818	0.078	<0.020	0.5771	0.0509	<0.026	102.978
Ki-Mt-1_07	0.1513	3.44	55.42	42.46	0.0788	0.1355	<0.014	0.1335	0.3259	<0.061	0.1311	<0.090	0.0335	0.0658	0.065	<0.022	0.4981	0.0399	<0.025	102.978
Ki-Mt-1_08	0.1806	3.57	55.41	42.41	0.3966	0.1137	0.0184	0.0975	0.1728	0.0604	0.1326	<0.088	<0.012	0.1367	0.099	<0.021	0.3578	0.0395	<0.024	103.196
Ki-Mt-1_09	0.1235	3.54	55.53	42.43	0.1855	0.123	<0.014	0.1211	0.231	<0.060	<0.082	<0.087	<0.012	0.0629	<0.033	<0.019	0.3966	<0.024	<0.027	102.744
Ki-Mt-1_10	0.1299	3.62	55.9	42.16	0.2315	0.0764	<0.014	<0.049	0.1268	<0.060	<0.081	<0.084	<0.012	0.0733	0.0899	<0.021	0.3414	<0.024	<0.025	102.749
Ki-Mt-1_11	0.1097	3.41	55.64	42.28	0.1239	0.1218	<0.014	0.156	0.2586	0.0818	0.1276	<0.089	0.0224	0.044	0.0484	<0.020	0.6364	0.0393	<0.026	103.1
Ki-Mt-1_12	0.0677	3.8	55.57	42.32	0.1772	0.0959	<0.013	<0.051	0.1418	<0.061	0.1131	<0.088	<0.011	0.096	0.0816	<0.019	0.2671	<0.023	<0.026	102.73
Ki-Mt-1_13	0.0305	3.58	55.66	42.8	0.0441	0.0924	<0.014	<0.050	0.0452	<0.062	0.1191	<0.090	<0.011	0.0297	0.0626	0.0211	0.4242	<0.023	<0.026	102.909
Ki-Mt-1_14	0.1426	3.27	55.18	42.34	0.2395	0.1316	<0.014	0.1444	0.2197	<0.059	0.1375	<0.087	<0.011	0.1302	0.0721	<0.019	0.668	0.0327	<0.026	102.708
Ki-Mt-1_15	0.2044	3.4	55.12	42.01	0.3473	0.129	<0.014	0.1473	0.4431	0.0798	0.169	<0.088	0.0122	0.1303	0.0769	<0.020	0.5388	<0.024	<0.025	102.808
Ki-Mt-1_16	<0.027	3.77	56.25	42.59	0.0452	0.0802	<0.014	<0.053	<0.046	<0.061	<0.082	<0.086	<0.012	0.0395	0.0332	<0.019	0.2424	0.0241	<0.026	103.075
Ki-Mt-1_17	0.0385	3.36	56.31	42.77	0.051	0.0966	<0.014	<0.054	0.099	<0.061	<0.080	<0.086	<0.011	0.0353	0.0468	<0.020	0.463	<0.023	<0.026	103.27
Ki-Mt-1_18	0.069	3.49	55.79	42.38	0.0948	0.0843	<0.014	<0.048	0.1769	<0.059	<0.083	<0.088	<0.012	0.0524	<0.033	<0.022	0.4185	<0.023	<0.025	102.556
Ki-Mt-1_19	0.0972	3.36	55.48	42.54	0.1677	0.1112	<0.014	<0.052	0.1935	<0.062	0.09	0.1213	<0.011	0.0588	0.0335	<0.020	0.2757	0.031	<0.027	102.56
Ki-Mt-1_20	0.0608	3.41	55.06	42.43	0.1424	0.1137	<0.014	0.0972	0.1186	<0.059	0.1355	<0.088	<0.011	0.0564	0.0427	<0.020	0.2707	0.0244	<0.026	101.962
1Electron-microprobe analyses of apatite samples were performed on a JEOL JXA‑iHP200F at 15 kV and 20 nA using a focused beam, at the University of Göttingen, Germany. Data were corrected using the XPP φ(ρz) routine, and oxygen was calculated by stoichiometry.
